# Supplementary material for: Single-Cell Untargeted Lipidomics Using Liquid Chromatography and Data-Dependent Acquisition after Live Cell Selection
Source: Anal Chem. 2024 Apr 23;96(18):6922–9. doi: 10.1021/acs.analchem.3c05677 (PMC11079853; doi:10.1021/acs.analchem.3c05677)
Supplement: Supplementary file 1 — ac3c05677_si_001.xlsx [file ac3c05677_si_001.xlsx]

## Sheet: Supplemental Table S2 single ce
Sample	Bulk1	Bulk2	Bulk3	Bulk4	Bulk5	Cell1	Cell2	Cell3	Cell4	Cell5	Cell6	Cell7	Cell8	Cell9	Cell10	Cell11
Label	Bulk 1 cell	Bulk 1 cell	Bulk 1 cell	Bulk 1 cell	Bulk 1 cell	Single cell	Single cell	Single cell	Single cell	Single cell	Single cell	Single cell	Single cell	Single cell	Single cell	Single cell
Cer (t35:2)	0	0	0	0	0	0.0371773	0.0536998	0.037722	0	0.0424068	0.0521837	0.0110435	0	0	0.0290995	0
Cer 22:1;O4|Cer 13:1;O3/9:0(2OH)	0	0	0	0	0	0	0	0	0	1.17587	0	0	2.5725	0.693463	0	0
Cer 34:1;O2|Cer 18:1;O2/16:0	0.0189744	0.018209	0.0198629	0.0200982	0.0148378	0.0564409	0.075598	0.0845206	0.0676281	0.0674555	0.0928239	0.0108872	0	0.0507374	0.0307921	0
Cer 38:2;O3|Cer 16:1;O2/22:1;O	0	0	0	0	0	0.00172601	0	0.0238815	0.0173678	0.0061302	0	0	0	0.0283863	0.0219729	0
Cer 42:0;O4|Cer 18:0;O3/24:0(2OH)	0.0044715	0.00540613	0.00222436	0.00882122	0.00305376	0.178225	0.138872	0.0214375	0.00818717	0.00662547	0.004594	0.0233496	0	0.00772593	0.00594803	0.00513327
Cer 42:1;O2|Cer 18:1;O2/24:0	0.00109862	5.14379E-06	0	0.00107815	0.00357937	0.0702343	0.0811786	0.0636433	0.064422	0.0691399	0.0734548	0.023166	0.0201664	0.0584293	0.0267213	0.0238874
Cer 42:1;O2|Cer 18:1;O2/24:0 2	0.0176858	0.0154057	0.0164482	0.0130521	0.014307	0.0806304	0.089038	0.0627217	0.0557151	0.093656	0.079306	0.0328239	0.0311734	0.0509925	0.0304098	0.0187102
Cer 42:1;O4|Cer 18:1;O3/24:0(2OH)	0	0.0044751	0	0	0.0028698	0.0789164	0.0405548	0	0	0	0	0.000461347	0	0	0	0
Cer 42:2;O2|Cer 18:1;O2/24:1	0	0.016527	0	0	0	0.0732421	0.0481924	0.0575173	0.040646	0.0681938	0.0632901	0.0192582	0	0	0	0
Cer 42:2;O2|Cer 18:1;O2/24:1 2	0.000980548	0	0.0128872	0.00473732	0.0126881	0.0677053	0.0388533	0.0337492	0.0191767	0.0337908	0.0377474	0.0192643	0.00972464	0.0218034	0.0134305	0
Cer 42:3;O2|Cer 18:2;O2/24:1	0	0	0.000332898	0.00014702	0.000320619	0.0264171	0.0825894	0	0.0281034	0	0.0211123	0.0174978	0.020934	0.0539897	0.0318889	0.0184994
Cer 44:1;O3|Cer 19:0;O2/25:1;O	0	0.00644775	0.00115758	0	0	0.121514	0.0588647	0.0089804	0.011933	0.0060274	0.00378549	0.028857	0	0.000884519	0	0
Cer 44:1;O4|Cer 18:1;O3/26:0(2OH)	0.00202014	0.0095546	0.00788615	0.00292135	0	0.162266	0.0704783	0.0206913	0.00306219	0.00067049	0	0.0195799	0	0	0.00467195	0.00189167
Cer 45:2;O3|Cer 20:2;O2/25:0;O	0	0	0.00429237	0.00535263	0	0.0881187	0.0145557	0.0049884	0	0.00834725	0	0.0143534	0.0012788	0.00484104	0.00707384	0.00452126
Cer 46:1;O3|Cer 21:0;O2/25:1;O	0	0.0015097	0	0	0.00354521	0.112692	0.0585976	0.0268792	0.0342718	0.0330362	0.0359995	0.0317115	0.0222724	0.0378336	0.0259198	0.019006
Cer 46:1;O4|Cer 20:1;O3/26:0(2OH)	0	0.00224012	0	0	0.00393941	0.119212	0.0418256	0.0268642	0.0163983	0.0102886	0.014941	0.0117901	0.000792927	0.0122268	0	0.000393854
DG 29:0|DG 9:0_20:0	0.0230302	0.0156545	0.0163827	0.0189665	0.0155497	0	0	0.000401902	0	0.00207534	0	0.013854	0	0	0	0
DG 30:0|DG 14:0_16:0	0.0136113	0.00990326	0.0119974	0.00786092	0.0135303	0.110182	0.0756979	0.0555852	0.0630392	0.0625672	0.0364709	0.0452871	0.0659316	0.0806541	0.0751129	0.0407688
DG 31:0|DG 10:0_21:0	0	0.00271984	0	0	0	0.117546	0.152976	0.0318239	0.0861974	0.0486475	0.0345683	0.0844785	0.0476991	0.0665596	0	0
DG 32:0|DG 16:0_16:0	0.00959487	0.0114922	0.00701691	0.00250653	0.0141813	0.172644	0.0985095	0.0378018	0.0103607	0	0	0.0600329	0	0	0.0241543	0
DG 32:1|DG 16:0_16:1	0.0394972	0.0429396	0.0436939	0.0500442	0.0417577	0.0605084	0.0767617	0.0514849	0.0206981	0	0.0241897	0.0173487	0.0375111	0.0356612	0.0819014	0.0318486
DG 32:2|DG 16:1_16:1	0.0223362	0.00420357	0.00987145	0.0150001	0.0114862	0.104934	0.0528022	0	0.0701812	0.0532902	0.0652675	0.0595331	0.0684395	0	0.102494	0.0733842
DG 33:0|DG 10:0_23:0	0.00245041	0.00129388	0	0.00232969	0.00218686	0.199253	0.00916199	0.0148842	0.00747375	0	0.00652501	0.0714959	0	0	0.0110432	0.0112628
DG 34:0|DG 16:0_18:0	0.00431534	0.0165914	0.010813	0.0134682	0.00537864	0.0117271	0	0	0	0	0	0	0	0	0	0
DG 34:1|DG 16:0_18:1	0.0395771	0.044803	0.0413351	0.0344478	0.0342379	0.110096	0.187197	0.140046	0.0858836	0.113935	0	0.0768706	0.0394733	0.111013	0	0.0587593
DG 36:0|DG 18:0_18:0	0.00803906	0.0306797	0.00696117	0.021251	0.00596675	0.106388	0.06509	0	0.00795073	0	0	0.0342384	0	0	0	0
DG 36:1|DG 18:0_18:1	0.00823354	0.0117956	0.0108011	0.00878005	0.00689364	0.0250145	0	0.0212763	0.037826	0.0480671	0.0388932	0.066762	0.00968765	0.0499391	0.026045	0.0272174
DG 36:1|DG 20:0_16:1	0.0193208	0.0087951	0.0108767	0.0104908	0.011294	0.280686	0.0717237	0	0	0	0	0	0	0	0	0
DG 36:2|DG 18:1_18:1	0.026326	0.0166781	0.0293735	0.0212243	0.0287698	0.0911292	0.148597	0.106065	0.036327	0.0571275	0.0382635	0	0.0278461	0.0650885	0.0687548	0.0348669
DG 38:2|DG 18:1_20:1	0.0032058	0.00682642	0	0.00938046	0.0106088	0.0711239	0.0427346	0.0170931	0.0342451	0.0129272	0.00916168	0.0119237	0	0.0422057	0	0.00298802
DG 38:3|DG 18:0_20:3	0.00200823	0.00947403	0	0.0163778	0	0	0.0517216	0.0544133	0.0277074	0	0.0245354	0.074383	0.0519118	0.0368572	0	0.0347709
DG 38:4|DG 18:0_20:4	0	0.0103738	0.0123876	0.00953468	0.00554803	0.059328	0.025902	0.023068	0.03663	0.0384432	0.0444041	0.0128712	0.0162312	0	0.0160168	0.000392672
DG 40:6|DG 14:0_26:6	0	0.00150437	0.0139721	0.0159789	0.0115547	0.348738	0.250836	0.048486	0.0684401	0.0692579	0.0673904	0.0767071	0.0555686	0.118111	0.0517686	0.0667172
DG 41:6|DG 15:0_26:6	0.0024545	0.0038899	0.00556376	0.000939691	0.00257512	0.294281	0.134065	0.0897009	0.07118	0.100731	0.0923141	0.0920958	0.083217	0.161887	0.0846679	0.0741628
DG 42:6|DG 14:0_28:6	0	0	0	0	0.0168611	0.211106	0	0.122511	0	0	0.0299015	0	0	0	0	0.0924213
DG 42:6|DG 16:0_26:6	0	0.00441406	0.000153277	0.00529887	0.00510266	0.322676	0.131165	0.0711812	0.0857437	0.085911	0.0963743	0.04308	0.0820269	0.167221	0.110262	0.0893001
DG O-33:1|DG O-19:0_14:1	0	0.00348543	0.00448087	0.00395411	0.00435277	0.144963	0.075129	0.0499586	0.0612227	0.0611205	0.047543	0.0702975	0.062353	0.0747517	0.094	0.0551224
DG O-35:0|DG O-15:0_20:0	0	0	0	0	0	0.0921314	0.170506	0.18657	0.157437	0.224271	0.140236	0	0.0333663	0.162712	0.0317147	0
DG O-35:1|DG O-19:0_16:1	0.0093963	0.00807284	0.0101203	0.00629614	0.0126682	0.18127	0.0578554	0.0511674	0.038294	0.0376715	0.0566564	0.0668939	0.0353244	0.045515	0.0689118	0.04917
DG O-35:2|DG O-21:1_14:1	0.00419661	0.00290556	0.0061709	0.00461826	0.00333072	0.00518268	0.195216	0	0	0	0	0	0	0	0	0
DG O-36:0|DG O-16:0_20:0	0	0	0	0	0	0.0484968	0.218639	0.142307	0.0642657	0.14007	0.0467935	0	0	0.0750939	0	0
DG O-37:0|DG O-17:0_20:0	0	0	0	0	0.00878929	0.409557	2.32468	1.62356	0.733434	1.1487	0.617858	0.0620152	0.08758	0.264813	0.139932	0.132658
DG O-37:1|DG O-17:1_20:0	0	0.0150024	0.0107573	0.0133078	0.00998454	0.905794	3.10416	2.15741	1.80427	2.42028	1.49035	0.144556	0.0227994	1.44932	0.133612	0.151285
DG O-37:2|DG O-21:1_16:1	0.0118447	0.00494441	0.00593202	0.00792877	0.00133229	0	0.24041	0	0	0	0	0	0	0	0	0
DG O-38:0|DG O-18:0_20:0	0	0	0	0	0	0.0484421	0.202867	0.0631769	0.0507455	0.0678533	0.0395692	0	0	0.068179	0	0
DG O-38:1|DG O-18:1_20:0	0	0	0	0	0	0.289058	1.25439	0.778716	0.565131	0.741466	0.421489	0.0603524	0	0.500362	0.0373464	0.0452669
DG O-39:0|DG O-19:0_20:0	0	0	0	0	0	0.0441193	0.737167	0.292568	0.0987296	0.290411	0.0594746	0	0	0	0	0
DG O-39:1|DG O-19:1_20:0	0.00918954	0	0.0069333	0	0	3.6758	14.5454	8.92614	6.46015	8.92155	4.34717	0.393143	0.19148	5.31968	0.350155	0.380717
DG O-39:2|DG O-19:2_20:0	0.0100575	0.00624654	0	0.010789	0	2.51145	11.2031	7.46437	5.98844	7.6588	4.41564	0.326434	0.17097	4.32941	0.286976	0.307725
DG O-39:2|DG O-23:1_16:1	0.00304203	0.0023195	0.00366671	0.00192051	0.00146932	0.0183841	0.157855	0.0122549	0	0	0	0	0	0	0	0
DG O-39:3|DG O-19:3_20:0	0	0	0	0	0	0.211443	0.857167	0.613798	0.547289	0.65063	0.460363	0.0365254	0	0.40671	0	0.0299897
DG O-41:3|DG O-21:3_20:0	0	0	0	0	0	0.395017	1.77603	1.22451	0.927047	1.11541	0.620417	0.0661954	0	0.685794	0	0.0572071
LPC 16:0	0	0	0	0	0	0.512817	6.44501	0.0992768	0.166378	0.17246	0.212786	0	0	0.0242368	0	0.0500305
LPC 16:1	0	0	0	0	0	0.106561	1.5565	0	0	0	0	0	0	0	0.0135492	0
LPC 18:0	0	0	0	0	0	3.82047	20.7723	0.809371	0.808591	0.772467	0.797102	0	0	0.242709	0.0332278	0.245927
LPC 18:1	0	0	0	0	0	1.83534	7.57475	0	0.0905583	0.063171	0.0610125	0	0	0	0	0
LPC 19:0	0	0	0	0	0	0.0392531	0.268367	0.036387	0.0491328	0.0316286	0.015676	0	0	0	0	0
LPC 20:3	0	0	0	0	0	0	0.870878	0	0.224276	0	0	0	0	0.0671026	0	0
LPC 20:4	0	0	0	0	0	0.461856	2.43391	0	0	0	0	0	0	0	0	0
LPC 28:0	0	0	0	0	0	0	0	0.0314643	0	0.0128577	0.0100701	0	0	0	0	0
PC (37:1(OH))	0	0	0	0	0	0.0140527	0.0724027	0.0773842	0.0626744	0.103909	0.112104	0	0	0.0428768	0	0
PC (O-40:1)	0.00232141	0.00214923	0.00142675	0.000877835	0.00148697	0.0130371	0.0128801	0	0.0069206	0	0.0141324	0.0476159	0.00396038	0	0	0.0105613
PC 28:0|PC 14:0_14:0	0.0067277	0.00956197	0.0073589	0.00812198	0.00783479	0	0	0	0	0.0136226	0	0	0	0	0	0
PC 30:0|PC 14:0_16:0	0.0508953	0.0527657	0.0506795	0.0498128	0.0498528	0.114391	0.0188813	0.0084356	0.00944548	0.00956634	0	0	0.011725	0	0.0337171	0
PC 30:1|PC 14:0_16:1	0.0161575	0.0162008	0.00981264	0.00862115	0.0151489	0.00436883	0.0084481	0	0	0	0	0	0	0	0.0280769	0
PC 31:0|PC 15:0_16:0	0.00447725	0.00505489	0.00480982	0.00523603	0.00484604	0.0293542	0.225197	0.157566	0.109667	0.188724	0.193796	0	0	0.060004	0	0.00898127
PC 32:0|PC 16:0_16:0	0.0506036	0.0500512	0.0520488	0.0492643	0.0503484	0.472776	2.9787	2.22745	1.77757	2.7935	2.94279	0.11221	0.0302128	0.934216	0.0663152	0.116665
PC 32:1|PC 16:0_16:1	0.150342	0.155046	0.157361	0.152734	0.155817	0.309728	1.68723	1.16453	0.782574	1.28537	1.40439	0.113017	0.0295311	0.356411	0.0688269	0.0703423
PC 32:2|PC 16:1_16:1	0.0129654	0.00504673	0.010773	0.0109379	0.00612563	0.0089747	0.0439912	0.0223753	0.0127939	0.0328043	0.0321051	0	0	0.013434	0	0
PC 33:0	0	0	0.00252381	0	0	0.0190652	0.194901	0.155961	0.115267	0.135677	0.180841	0	0	0.0595107	0.00832608	0
PC 33:1|PC 16:0_17:1	0.0156124	0.0137252	0.0132279	0.0144298	0.0156901	0.104781	0.809845	0.602632	0.467129	0.748313	0.749398	0.0480826	0	0.223096	0.026356	0.0307451
PC 33:2	0	0	0	0	0	0	0.0695101	0	0.0228021	0	0.0495719	0	0	0	0	0
PC 34:0|PC 16:0_18:0	0.00763554	0.007323	0.00848698	0.00600256	0.00766615	0.126933	1.02735	0.810932	0.623719	1.001	1.04854	0.0286006	0	0.27335	0	0.0365707
PC 34:1|PC 16:0_18:1	0.356297	0.380459	0.357422	0.361594	0.360045	2.60244	15.7589	12.3843	9.49552	15.5553	15.9228	0.539267	0.110936	5.1667	0.306112	0.728425
PC 34:2|PC 16:1_18:1	0.0712384	0.0755109	0.0747286	0.0769879	0.0764781	0.287734	2.21869	1.54772	1.09792	1.81611	1.88891	0.084313	0.0146211	0.498508	0.0438288	0.0693532
PC 34:4	0.00677726	0.0072146	0.00708665	0.00760446	0.00661103	0.00814218	0.0193339	0.0149531	0.0118878	0.0161539	0.0187576	0.0304748	0.00798841	0	0	0.00833569
PC 35:1|PC 17:0_18:1	0.00700253	0.00830903	0.00819175	0.00960799	0.00763197	0.152402	1.2972	1.05035	0.725301	1.26128	1.29717	0.0372305	0	0.349015	0.0130611	0.0437027
PC 35:2	0.00799935	0.00770879	0.0112279	0.00819198	0.00882041	0.0493772	0.302682	0.225276	0.176164	0.286305	0.30493	0	0	0.0850958	0	0.0171616
PC 35:5|PC 15:1_20:4	0	0.00402572	0	0	0	0	0	0	0.0109252	0.0142772	0	0.0214968	0	0	0	0
PC 36:1|PC 18:0_18:1	0.0368542	0.0394134	0.0379708	0.0381072	0.0386794	1.34353	10.2226	8.16729	6.28605	10.4294	10.408	0.238813	0.0453492	3.19628	0.11842	0.364035
PC 36:2|PC 18:1_18:1	0.12242	0.128334	0.122629	0.121963	0.120904	0.741568	4.53333	3.50472	2.59973	4.29453	4.37294	0.160633	0.03817	1.32573	0.094979	0.175231
PC 36:3|PC 16:0_20:3	0.0239462	0.0228769	0.0229923	0.0231852	0.0225438	0.296152	2.51425	2.00094	1.49877	2.17794	2.55526	0.0818389	0	0.650449	0.0368407	0.0709726
PC 36:4	0	0.00354669	0	0	0.00350264	0.0285159	0.149033	0.146653	0.129169	0.202884	0.18648	0.0102669	0.00931026	0.0774649	0	0.011185
PC 36:4|PC 16:0_20:4	0.017535	0.0160924	0.0164777	0.0164413	0.0164535	0.271787	2.88788	2.07442	1.4814	2.5104	2.52102	0.0962466	0.0098567	0.64475	0.0392927	0.0717867
PC 36:5	0.005518	0.00583928	0.00567483	0.00567896	0.00631136	0.0112622	0	0	0	0.085696	0	0.0208005	0	0.0134903	0.0130512	0.00558047
PC 36:6	0	0	0	0	0	0	0.00968188	0.00772372	0.00557125	0	0	0	0	0	0	0
PC 37:1	0	0	0	0	0	0.0304758	0.304901	0.240071	0.176802	0.289786	0.290814	0	0	0	0.0124643	0.00828316
PC 37:2	0.00520712	0	0.00531757	0.00649828	0.00463182	0.033513	0.217374	0.165805	0.122615	0.204709	0.203804	0.0195634	0	0.0674705	0	0.0107189
PC 38:3|PC 18:0_20:3	0.0064157	0	0	0.00951045	0.00856289	0.582675	4.91228	4.09826	2.68376	4.37386	5.15151	0.082224	0.01026	1.10994	0.0529258	0.133001
PC 38:4|PC 18:0_20:4	0.00716472	0.00757009	0.00789997	0.00900326	0.00608689	0.812543	6.69888	4.99834	3.86191	6.56808	6.5493	0.144729	0.0187741	1.92028	0.0574917	0.187874
PC 38:4|PC 18:1_20:3	0.00884186	0	0	0.00797166	0.0112679	0.116315	1.09437	0.876006	0.623697	1.07791	1.13489	0	0	0.32694	0	0
PC 38:5|PC 16:0_22:5	0.0115158	0.0111051	0.0132497	0.0104124	0.0116303	0.454709	4.45607	3.68524	2.66331	4.54339	4.51672	0.118321	0.00930766	1.16676	0.0400438	0.105449
PC 38:6|PC 16:0_22:6	0.0108625	0.0106646	0.013198	0.01244	0.0108748	0.262641	3.04662	2.23572	1.59969	2.7467	2.72277	0.0895057	0.00777764	0.656793	0.0259183	0.0617791
PC 38:7	0	0	0	0	0	0	0.0261875	0.0182549	0.0133849	0.0225615	0.0235309	0	0	0	0	0
PC 39:3	0	0	0	0	0	0.0136885	0.138324	0.107812	0.0881296	0.141283	0.137548	0	0	0.0519174	0	0
PC 39:5	0	0.00412946	0.00353471	0	0	0.0292502	0.219439	0.184469	0.127819	0.240539	0.23045	0	0	0.0739079	0	0.0098829
PC 40:2	0	0	0	0	0	0	0	0.0229212	0	0.0206057	0.02728	0.00991874	0.00473059	0	0	0
PC 40:3	0	0	0	0	0	0.0132472	0	0.0871271	0.0520143	0.0886039	0.100654	0	0.00357006	0.0355184	0	0
PC 40:5|PC 18:0_22:5	0.00296118	0	0.00611021	0.00304316	0.00325766	0	0	3.27264	0	0	4.18815	0.0946317	0.0083579	0	0.0275994	0
PC 40:6	0	0	0	0	0	0.0547463	0.469369	0.36704	0.268154	0.451557	0.482093	0	0	0.129448	0	0.0147915
PC 40:6|PC 18:0_22:6	0.00372597	0.00444532	0.00416882	0.00291349	0.00347187	0.437957	3.94828	3.08308	2.28482	3.77056	3.76098	0.0801944	0.00899541	1.05978	0.0327771	0.104709
PC 40:8	0	0	0	0	0	0	0.0466541	0.0314045	0.0266764	0.0416696	0.0419405	0	0	0.0160042	0	0
PC O-30:0|PC O-16:0_14:0	0.0135072	0.0134537	0.0140734	0.0141418	0.0124507	0.0290517	0.0607541	0.0650591	0.053192	0.0671253	0.0642374	0	0	0.0358991	0	0.00860705
PC O-30:1|PC O-16:1_14:0	0.00378454	0.00440918	0.00472137	0.00349642	0.00539525	0.00906721	0.0369768	0.0319102	0.0172787	0.029842	0.0359924	0	0	0	0	0
PC O-31:0	0	0	0.00188395	0	0	0.00751007	0.0445472	0.0321812	0.0227261	0.0279843	0.0435423	0	0	0.0141012	0	0
PC O-32:0|PC O-16:0_16:0	0.0259072	0.0262162	0.028489	0.0272944	0.026664	0.0998799	0.267479	0.240359	0.157147	0.237544	0.29538	0	0.0130651	0.0761774	0.0215961	0.0196017
PC O-32:1|PC O-16:0_16:1	0.0339235	0.0312489	0.0335918	0.0298361	0.0326928	0.0629212	0.109901	0.0943756	0.0691474	0.0920436	0.118025	0	0	0.0392587	0	0
PC O-32:1|PC O-16:1_16:0	0.00714783	0.0072554	0	0	0	0.0362669	0.241758	0.227187	0.161414	0.259783	0.264403	0.0248598	0.0124692	0.0904665	0.0267937	0.013345
PC O-32:2|PC O-14:1_18:1	0.00607216	0.00384857	0.00477306	0.00409771	0.0044347	0.0370551	0.0932691	0.0815829	0.0553996	0.0844631	0.0994104	0.0417194	0.0149021	0.0387418	0	0.00554326
PC O-33:1	0.00455947	0	0	0.00324283	0.00469221	0	0.692636	0.0500372	0	0.0457749	0.0498286	0	0	0	0	0
PC O-34:0|PC O-18:0_16:0	0.00505056	0.00416559	0	0	0.00602764	0	0.0578776	0.0616829	0.0323975	0.0631073	0.0768001	0.013304	0	0.0197727	0	0
PC O-34:1|PC O-16:0_18:1	0.0459214	0.0475919	0.0466451	0.0434442	0.0439505	0.177948	0.762628	0.67193	0.461379	0.712383	0.816827	0.0298599	0.0235723	0.20283	0.0301907	0.0326031
PC O-34:2|PC O-16:0_18:2	0.00715684	0.00649314	0.00759784	0.00725333	0.00717505	0.0129543	0.0446276	0.0450274	0.0235648	0.0293155	0.0418986	0	0	0.0210179	0	0
PC O-34:2|PC O-16:1_18:1	0.000817168	0	0.00131704	0	9.17249E-05	0.06946	0.566551	0.499775	0.340357	0.581097	0.626487	0.0786536	0.0214646	0.168227	0.0470617	0.0148068
PC O-34:3	0.0316144	0.0331149	0.032157	0.030279	0.0315158	0.0294321	0.0299817	0.0283039	0.0246565	0.0232882	0.0293492	0.112117	0.0221266	0.000777186	0.0159081	0.026426
PC O-34:3|PC O-16:1_18:2	0	0	0	0	0	0.0146925	0.0659236	0.0539516	0.0355613	0.0630936	0.0903672	0	0	0	0	0
PC O-36:2	0	0	0	0	0	0	0.057726	0.0519877	0.037582	0.0547903	0.0657627	0	0	0.014322	0.012882	0
PC O-36:2|PC O-18:1_18:1	0	0.00485791	0	0.00589699	0.00388549	0.0189824	0.0786107	0.00513961	0.0476685	0.0739775	0.0813981	0.0400305	0	0.029128	0.0303499	0
PC O-36:3|PC O-18:2_18:1	0.00565879	0	0.00528081	0.0126041	0	0.0128733	0.174612	0.0886692	0.0748099	0.121853	0.107229	0	0.0114934	0.0446295	0	0
PC O-36:4|PC O-16:0_20:4	0.0198137	0.0186752	0.019036	0.0175005	0.0194434	0.0432817	0	0.148007	0.0796054	0	0	0	0	0.0391553	0	0.0104694
PC O-36:5	0	0	0	0	0	0	0.0123999	0.0108002	0	0	0	0	0	0	0	0
PC O-36:5|PC O-16:1_20:4	0.00764568	0.00525186	0.00752662	0.00817706	0.00499758	0.0442645	0.25419	0.199572	0.154898	0.269058	0.280261	0	0	0.0908096	0	0.0180194
PC O-38:2	0	0	0	0	0	0	0.0126365	0	0	0.00926355	0	0	0	0	0	0
PC O-38:3	0	0	0	0	0.00315853	0.0165985	0.0310813	0.020171	0.0047738	0.100702	0.00696006	0.0054816	0	0	0	0.00275741
PC O-38:3|PC O-18:0_20:3	0	0	0	0	0	0.0306801	0.223083	0.131233	0.129512	0.215342	0.189203	0.0138077	0	0.0709382	0	0
PC O-38:4|PC O-17:2_21:2	0	0	0	0	0	0.0342203	0.283033	0.213386	0.0440224	0.0688765	0.0809884	0	0	0.0859369	0	0.0115789
PC O-38:4|PC O-20:4_18:0	0	0.00491968	0	0.00585453	0.00409515	0.0211754	0.108925	0.0907647	0.0617422	0.10718	0.0949579	0.0171041	0.0057402	0.0370691	0	0
PC O-38:5|PC O-16:0_22:5	0	0.00966337	0	0	0	0.0125129	0	0	0	0	0	0.0184819	0	0.0445637	0	0
PC O-38:5|PC O-18:1_20:4	0.0075015	0.00974379	0.00580694	0.00552061	0.00505911	0.0157197	0.111015	0.0953585	0.062029	0.115197	0.180221	0	0	0.0589092	0	0
PC O-38:6	0.0147282	0.0144886	0.0156713	0.0136334	0.0131001	0	0.409748	0.32102	0.246597	0.459053	0.404374	0	0	0.124566	0	0
PC O-39:1|PC O-15:0_24:1	0	0	0	0	0	0	0.319066	0.00220623	0.130344	0	0	0	0	0	0	0
PC O-39:2|PC O-21:1_18:1	0.0101158	0.00925078	0.00996542	0.00852361	0.00831222	0.0838731	0	0.503678	0	0	0	0.0128595	0.00874301	0	0	0
PC O-40:1	0	0	0	0	0	0	0.0138382	0.0144703	0	0	0	0	0.00266193	0	0	0
PC O-40:3	0	0	0	0	0	0	0	0.00816268	0.0107383	0	0.0172373	0	0	0	0	0.00903598
PC O-40:4	0	0	0	0	0	0.00634993	0.107362	0.0274863	0.0238647	0.14014	0.0916062	0	0.00301322	0	0	0.00329576
PC O-40:6	0	0	0.00428829	0	0.00324854	0	0	0.00411092	0	0	0	0	0	0	0	0.0056877
PC O-40:6|PC O-18:0_22:6	0	0	0	0	0	0.0231585	0.173959	0.134809	0.106512	0.188048	0.18149	0	0	0.0568135	0	0.0066134
PC O-40:7	0.00345227	0.00274714	0.00273633	0	0.00336021	0	0.09323	0.0655648	0.0581005	0.0909661	0.0924651	0	0	0.038084	0	0
PC O-40:7|PC O-18:1_22:6	0	0	0	0	0	0.0167816	0.128176	0.119862	0.0736018	0.140459	0.135252	0	0	0.0433702	0	0
PC O-40:8|PC O-18:2_22:6	0	0	0	0	0	0.019044	0.126333	0.106044	0.0702251	0.13466	0.140329	0	0	0.0408469	0	0
PC O-41:4|PC O-19:0_22:4	0	0	0	0	0	0.0846054	0.818418	0.629086	0.48726	0.818302	0.803921	0	0	0.228105	0	0.0249786
PC O-41:7|PC O-19:1_22:6	0.00647089	0.00754561	0.00550482	0.00660844	0.00615526	0.0560798	0.511079	0.397841	0.274171	0.485303	0.495344	0	0	0.126366	0	0.0157107
PC O-42:7	0	0.000119466	0	0	0	0	0.0160415	0.0457564	0.0094281	0.00599294	0.0140262	0.0136596	0.00793896	0.00906404	0	0.00380566
PE 35:1	0	0	0	0	0	0.0318555	0.114592	0	0	0	0.0722845	0	0	0	0	0
PE 36:1|PE 18:0_18:1	0	0	0	0.052529	0.0315223	0.23456	0.302129	0.299146	0	0	0.363458	0.0759378	0.0907513	0	0.0924603	0.0588402
PE 36:4	0	0	0	0	0	0.0282709	0.0491452	0.0516341	0.0315966	0.0482024	0.0654623	0	0	0	0	0
PE 38:4|PE 18:0_20:4	0.024312	0.0253065	0.0285166	0.0349144	0.0228778	0.147137	0.259317	0.199084	0.16166	0.184881	0.265705	0.0453401	0.0539238	0.10709	0.0534327	0.0349748
PE 38:6	0.0568075	0.0570343	0.0598955	0.0610867	0.0571649	0.0277005	0.0743321	0.0179388	0.00833621	0.046342	0.0532623	0.0243569	0.0406629	0.00521319	0.0207948	0.0222806
PE 40:6	0.0206509	0.0177557	0.0166546	0.0196387	0.021137	0.0901176	0	0	0	0	0.212748	0.0301372	0.0334501	0	0.0324019	0.0235072
PE P-32:1|PE P-16:0_16:1	0	0	0	0	0	0.0342561	0.0257175	0.0307633	0.0168588	0.0194641	0.030712	0	0	0	0	0
PE P-34:1|PE P-16:0_18:1	0.0347268	0.03181	0.0257255	0.0341819	0.0289408	0.244705	0.187388	0.181158	0.136456	0.136322	0.236996	0.0810566	0.097778	0.0782364	0.0800908	0.0446328
PE P-34:2|PE P-16:0_18:2	0	0	0	0	0	0	0	0	0	0.0255248	0	0	0	0	0.0763825	0
PE P-36:1|PE P-18:0_18:1	0	0	0.0160383	0.0263188	0.0210454	0.0907129	0.116543	0.098746	0.0725877	0.199044	0.0968972	0.0140671	0.0642547	0	0.0576207	0
PE P-36:2|PE P-18:1_18:1	0	0	0	0.000993059	0	0.106132	0.0198747	0.047448	0.0157961	0.021242	0.0366715	0	0.0566445	0.0612171	0	0
PE P-36:4|PE P-16:0_20:4	0.0301666	0.0340747	0.0301973	0.03085	0.0373967	0.157086	0.205501	0.200564	0.116749	0.155447	0.229018	0.0552938	0.0555759	0.0632058	0.0543015	0.0330206
PE P-38:4|PE P-16:0_22:4	0	0	0	0	0	0.059505	0	0.0630588	0.0512224	0	0.0869757	0	0	0	0	0
PE P-38:4|PE P-18:0_20:4	0.0140543	0	0.015855	0	0	0.0736731	0.11942	0.109219	0.0774685	0.102108	0.136309	0.0318946	0.0266952	0.046171	0.0383793	0.0249021
PE P-38:5|PE P-18:1_20:4	0	0	0	0.0139055	0.00919154	0.0731564	0	0.114076	0.0569178	0.0333526	0	0.0255173	0.0198672	0.0220449	0	0.014509
PE P-38:6|PE P-16:0_22:6	0.0335299	0.0288982	0.0237341	0.0264816	0.0273779	0.126755	0.165135	0.15639	0.0926906	0.115155	0.196611	0.0424853	0.0456632	0.0577845	0.0421653	0.0243617
PE P-40:4|PE P-18:0_22:4	0.0508825	0.0556415	0.0433733	0.0514329	0.0543786	0	0.100805	0	0.0193704	0	0.0993834	0	0	0	0	0
PE P-40:6|PE P-18:0_22:6	0	0.0129412	0.0115156	0.00910033	0.00971162	0.0536572	0.0793929	0.0723934	0.046415	0	0.0699744	0.0187408	0.0234119	0.0338254	0	0.0128752
PE P-40:7|PE P-18:1_22:6	0.00877378	0	0.0127736	0	0	0.0310836	0.0653892	0.0466284	0.0278387	0.0906278	0.0667337	0	0	0	0	0
PI (O-34:2)	0	0	0	0	0	0.312791	2.13371	0.956179	0.630834	1.18199	1.45703	0	0	0.293288	0	0.119609
PI 34:1	0	0	0	0	0	0.283787	0.425419	0.339709	0.246132	0.427411	0.404512	0.104896	0	0	0	0
PI 36:2	0	0	0	0	0	0.408024	0.511632	0.464311	0.376684	0.213847	0.494697	0.105995	0	0.414644	0	0
PI 36:4	0	0	0	0	0	0	0.135306	0.133301	0	0.129354	0.172977	0	0	0	0	0
PI-Cer 38:4;O2	0.888524	0.931762	0.922266	0.924987	0.903854	0.599131	0.60414	0.510639	0.493792	0.39798	0.468946	0.520912	0.453914	0.0418169	0.240572	0.499842
PI-Cer 40:7;O2	0.325776	0.346103	0.331639	0.447473	0.368338	0	0.180499	0.263392	0.178513	0.18344	0	0.116877	0.153761	0.0667932	0.177332	0
PS 34:1	0	0	0	0	0	0.285437	0.270084	0.262389	0.188735	0.242295	0.29342	0.160776	0.139751	0	0.132331	0.101955
PS 36:1|PS 18:0_18:1	0.0580249	0.0484463	0.0556704	0.0883983	0.0632292	1.79074	4.39527	4.68365	3.37657	4.71719	5.95552	0.638364	0.426926	1.74475	0.706978	0.455517
PS 36:2|PS 18:1_18:1	0	0	0	0	0	0.318553	0.160307	0.310646	0.243455	0.322376	0.499194	0.150107	0.119955	0.1443	0.154481	0.0825784
PS 38:3	0	0	0	0	0	0	0	0	0.165831	0	0.222378	0.0816663	0.0602675	0	0	0
PS 38:4	0	0	0	0	0	0.101957	0	0.115285	0.102862	0.159802	0.155819	0.0423242	0.0543103	0.0948127	0.0583848	0.0458382
PS 40:6|PS 18:0_22:6	0.0239869	0	0.0223355	0.0197384	0	0.258859	0.18549	0.212602	0.184707	0.207989	0.327482	0.120008	0.0941796	0.120118	0.134944	0.0735579
SM (t34:1)	0	0	0	0	0	0.0161911	0.0504566	0.0464781	0.0423182	0.053983	0.031781	0	0	0.0476554	0	0
SM 32:0;O2	0	0	0	0	0	0	0.0320618	0.0285137	0.02417	0.0325301	0.0353518	0	0	0.0178102	0	0
SM 32:1;O2|SM 16:1;O2/16:0	0	0	0	0	0	0.0476919	0.436936	0.433444	0.349147	0.449869	0.479658	0.120093	0.0100334	0.209775	0.0573152	0.0731406
SM 33:1;O2|SM 17:1;O2/16:0	0	0	0	0	0	0.0705142	0.671986	0.600838	0.451217	0.685821	0.700425	0.0661596	0	0.21795	0.0367845	0.0495903
SM 34:0;O2	0	0	0	0	0	0.0928872	0.900369	0.80364	0.575946	0.979143	0.982961	0.0289232	0	0.268232	0.0135232	0.0339022
SM 34:1;O2|SM 18:1;O2/16:0	0.050821	0.0489243	0.0515964	0.0510698	0.0501455	1.68768	13.8576	11.8247	9.08236	14.6633	14.7788	0.635572	0.0541044	4.9736	0.291603	0.779166
SM 34:2;O2	0	0	0	0	0	0	0.0537539	0.0460733	0.0369405	0.0507899	0.0571545	0.0255131	0	0.0314082	0	0
SM 34:2;O2|SM 18:2;O2/16:0	0.00496599	0	0	0	0.00475166	0.147378	1.55554	1.43832	1.15272	1.65617	1.6719	0.260364	0.0185716	0.648088	0.110496	0.152648
SM 35:1;O2	0	0	0	0	0	0.0531344	0.409034	0.370869	0.263491	0.45712	0.444796	0	0	0.134556	0	0.0207434
SM 35:2;O2	0	0	0	0	0	0.0102168	0.0551925	0.040754	0.0310546	0.0526418	0.0557518	0	0	0.0282014	0	0
SM 36:0;O2	0	0	0	0	0	0.016666	0.0906038	0.0727667	0.0604487	0.0882118	0.0871048	0	0	0.033008	0	0
SM 36:1;O2	0	0	0	0	0	0.324053	1.97469	1.97245	1.69594	2.4526	2.68808	0.0624823	0.00733814	1.12124	0.0324169	0.118479
SM 36:2;O2	0	0	0	0	0	0.0880645	0.953689	0.850493	0.611342	1.02823	1.03164	0.0428387	0	0.290834	0.0195278	0.0387124
SM 37:1;O2	0	0	0	0	0	0	0.0906972	0.0949553	0.0605196	0.0824519	0.0670109	0.00865889	0.00619563	0.0355618	0	0
SM 38:0;O2	0	0	0	0	0	0.0223616	0.117886	0.111887	0.0979151	0.154613	0.209693	0	0	0.0557349	0	0
SM 38:1;O2	0	0	0	0	0	0.0872541	0.640445	0.594729	0.463337	0.736502	0.767374	0.0198872	0	0.2512	0	0.0324717
SM 38:2;O2	0	0	0	0	0	0.0362495	0.177166	0.156974	0.133709	0.011295	0.184844	0	0.00823145	0.0753798	0	0
SM 39:1;O2	0	0	0	0	0	0.0453801	0.31505	0.304311	0.231308	0.364959	0.380841	0.00836031	0	0.117245	0.00751865	0.0172483
SM 39:1;O2 2	0	0	0	0.000410401	0	0	0.0260876	0	0	0	6.38926	0	0	0.0410362	0.0178972	0
SM 40:1;O2|SM 18:1;O2/22:0	0.00478864	0	0.00436732	0.00327752	0	0.228322	2.67608	2.79253	1.50844	2.57039	2.9575	0.0315083	0.0107772	0.627724	0.038085	0.0839249
SM 40:2;O2	0	0	0	0	0	0.173146	1.33837	1.15694	0.936375	0.851851	0.897619	0.0279253	0	0.516533	0.0260694	0.0659126
SM 41:1;O2	0	0	0	0	0	0.0704573	0.622257	0.620573	0.434017	0.762703	0.749267	0.0209322	0.00784805	0.199853	0.0155485	0.0286776
SM 41:2;O2	0.00375923	0.00332837	0	0	0	0.0895119	0.788122	0.713669	0.519977	0.884044	0.849074	0.0187714	0	0.245498	0	0.0325762
SM 41:3;O2	0.00691692	0	0	0	0	0.0148006	0.0887781	0.0718951	0.0631552	0.0973587	0.100651	0	0	0.028649	0	0
SM 42:1;O2	0.00668654	0.00716753	0.00709712	0.00516366	0.00611246	0.167075	1.38214	1.43162	0.882758	1.61673	1.60998	0.0475453	0.0188131	0.445395	0.0304693	0.0514171
SM 42:2;O2	0.0138192	0.0157973	0.0129698	0.0135176	0.0139769	0.485785	4.39638	4.9235	2.55827	4.00477	5.52502	0.0376057	0.0220489	0.996712	0.0669626	0.122907
SM 42:3;O2	0.00655306	0.00397745	0.00403504	0	0.00472942	0.171807	1.2008	1.09264	0.866285	1.41432	1.41195	0.0338577	0	0.489469	0.0213525	0.0524909
SM 43:2;O2	0	0	0	0	0	0.0172973	0.113216	0.105971	0.0737333	0.117692	0.122163	0	0	0.0331841	0	0.00701175
SM 44:2;O2	0	0	0	0	0	0	0	0.0560067	0.0367898	0.0466028	0.0507502	0	0.0105701	0.0181625	0	0.00447873
TG 24:0|TG 8:0_8:0_8:0	0.0850338	0.0740064	0.0795644	0.0828237	0.087449	0.017425	0.150132	0.0190482	0.0258931	0.0912515	0.0512846	0	0.0320157	0	0.0167991	0.0163481
TG 26:0|TG 8:0_8:0_10:0	0.162723	0.147018	0.1647	0.161735	0.160417	0.0245392	0.273306	0.00536402	0	0	0	0.00425345	0	0.0307008	0.00302306	0
TG 30:0|TG 10:0_10:0_10:0	0.00741846	0.00529954	0.00875039	0.00774661	0.00673009	0.0246962	0.0619132	0	0.0487885	0.130255	0	0.0183853	0.000715466	0.0878903	0	0
TG 34:0|TG 8:0_10:0_16:0	0.0103228	0.00917496	0.0131161	0.0146734	0.00903967	0.0379544	0.0935379	0.0364324	0.0262746	0.0332933	0.0265701	0.0274229	0.00291696	0.0109791	0.0512874	0
TG 36:0|TG 10:0_12:0_14:0	0.0135777	0.0141366	0.0148156	0.0128263	0.0109398	0.0361944	0.130358	0.0134509	0.00354036	0.0321101	0.0684558	0.0354046	0.0134105	0.0350091	0.00514789	0.00867691
TG 38:0|TG 8:0_14:0_16:0	0.0064922	0.00518325	0.00704181	0.00439375	0.00508856	0.0361366	0.0843639	0.012694	0.0183699	0.0320203	0.00627848	0.0173686	0.00679968	0.0289062	0	0.000104726
TG 40:0|TG 10:0_14:0_16:0	0.00434394	0.00367993	0.00736794	0.00542822	0.00427342	0.0471715	0.0876479	0.0388155	0.0344287	0.0398405	0.0783873	0.0308724	0.0228886	0.0292382	0.0296591	0.0130843
TG 41:0|TG 9:0_16:0_16:0	0	0	0	0	0	0.117745	0.309653	0.257135	0.235909	0.381877	0.623633	0	0.0789862	0.264083	0.223215	0.0807423
TG 42:0|TG 10:0_16:0_16:0	0	0	0	0	0	0.0827793	0.368962	0.201234	0.183151	0.300981	0.432844	0.10379	0.0743857	0.26529	0.1459	0.0576547
TG 42:0|TG 12:0_14:0_16:0	0.00775326	0.00392599	0.000982936	0.00434606	0.00126956	0.0784453	0.122032	0.0565045	0.0592672	0.064479	0.138505	0.0482254	0.0220102	0.0317052	0.0375774	0.013668
TG 43:0|TG 13:0_14:0_16:0	0.0049847	0.0069301	0.000467461	0	0.0052975	0.0973053	0.117886	0.0852395	0.0653679	0.048284	0.149439	0.0435684	0.0269201	0.0281735	0.0505888	0.02579
TG 43:0|TG 9:0_16:0_18:0	0	0.000531723	0	0	0	0.0569363	0.141069	0.107959	0.0897129	0.104269	0.24236	0.051861	0.0404644	0.152667	0.0686386	0.0341221
TG 43:1|TG 13:0_14:0_16:1	0.00666611	0.00446277	0.00388645	0.00287414	0.00512323	0.0392941	0.0442098	0.0428203	0.0142615	0.00630158	0.073045	0.018116	0.0120512	0.0179491	0.0177327	0.00764115
TG 44:0|TG 14:0_14:0_16:0	0.00576775	0.00852442	0.00243514	0	0.000693341	0.194565	0.22267	0.177845	0.113154	0.12178	0.216897	0.0755148	0.0554309	0.0881675	0.0753592	0.0459931
TG 44:1|TG 10:0_16:0_18:1	0.00137823	0.00241003	0	0.00190203	0	0.0333978	0.377424	0.0841836	0.0803161	0.116083	0.190447	0.042474	0.028684	0.107261	0.0590656	0.0253883
TG 44:1|TG 14:0_14:0_16:1	0.00920217	0.0172064	0.0102108	0.00762189	0.0126329	0.0489683	0.066567	0.0763184	0.0138444	0	0	0.0222132	0.00147186	0	0	0.00165709
TG 44:2|TG 14:0_14:1_16:1	0.00678794	0.00947242	0.00747303	0.004214	0.00707114	0.0396433	0.0503938	0.0168417	0.0276684	0	0.0202958	0.0151383	0.00354821	0	0.00579983	0.00669734
TG 45:0|TG 14:0_15:0_16:0	0.0114444	0.0167185	0.0117771	0	0.00754243	0.218201	0.166638	0.0934868	0.060917	0	0	0.0547437	0.0327013	0.0263762	0	0.0403239
TG 45:1|TG 14:0_15:0_16:1	0.0168178	0.0181915	0.0117898	0.0158637	0.0114739	0.0696797	0.0505107	0.0837606	0	0	0	0.00874791	0	0	0	0
TG 45:2|TG 14:0_15:1_16:1	0.00578356	0.00425968	0.0045813	0.00564466	0.0034489	0.0327846	0.0215203	0.0201595	0	0	0	0.00702863	0	0	0	0.000327587
TG 46:0|TG 14:0_16:0_16:0	0	0	0	0	0	0.641836	0.821687	0.825843	0.674541	0.986409	1.36401	0.368922	0.358756	1.14627	0.70884	0.257424
TG 46:1|TG 10:0_18:0_18:1	0.00566731	0.000342123	0	0.00213314	0.00203505	0	0.140902	0	0.0287146	0.0584468	0	0.0234576	0.0200039	0	0	0.0157631
TG 46:1|TG 14:0_16:0_16:1	0.0347078	0.0386034	0.0240317	0.0172036	0.0227088	0.194411	0.0874291	0.2019	0	0	0	0	0	0	0	0
TG 46:2|TG 10:0_18:1_18:1	0.000455691	0	0.001589	0.000933592	0.00226366	0.0206528	0.405487	0.0400887	0.0189786	0.039241	0.0463625	0.0187103	0.00890437	0.0228253	0.0166655	0.00450385
TG 46:2|TG 14:0_16:1_16:1	0.0122832	0.021965	0.0146924	0.0152126	0.0171349	0.0575136	0.0337078	0.0742023	0	0	0	0	0	0	0	0
TG 46:3|TG 14:1_16:1_16:1	0.00537343	0.00524645	0.00332477	0.00334186	0.00323809	0.0216184	0.0230504	0.0184182	0.00801838	0.0164116	0.0468868	0.00758681	0	0	0	0.000283526
TG 47:0|TG 14:0_16:0_17:0	0	0.00300916	0.00313543	0	0	0.265509	0.187385	0.20636	0.0850196	0.0809407	0.0903784	0.0567809	0.0821818	0.0383129	0.0710886	0.0675015
TG 47:1|TG 15:0_16:0_16:1	0.0180751	0.0233301	0.0171384	0.00664519	0.0134902	0.130334	0	0.133361	0	0	0	0	0	0	0	0
TG 47:2|TG 15:0_15:1_17:1	0.020016	0.0220551	0.0162388	0.0110389	0.00867707	0.0613062	0	0.029349	0	0	0	0	0	0	0	0
TG 48:0|TG 16:0_16:0_16:0	0.141517	0.23096	0.0273465	0	0	5.7985	11.7425	11.0898	11.6312	17.0916	25.9758	5.09394	5.29877	17.4649	10.4779	4.30809
TG 48:1|TG 16:0_16:0_16:1	0.0171647	0.0471026	0	0	0.00568071	0.235974	0.287113	0.343344	0.0955101	0.00214983	0	0	0	0	0	0
TG 48:2|TG 14:0_16:1_18:1	0.0356946	0.0534217	0.0312782	0.0229106	0.0301397	0.140542	0.127822	0.270527	0	0	0	0	0	0	0	0
TG 48:3|TG 16:1_16:1_16:1	0.0134029	0.0103008	0.0109745	0.0093616	0.00786286	0.04566	0.0805903	0.0960506	0.0193041	0.00401442	0.0042231	0	0	0	0	0
TG 49:0|TG 16:0_16:0_17:0	0.00125362	0.00901654	0.00469454	0	0.00136232	0.168749	0.178141	0.155507	0.0913288	0.110167	0.177757	0.0692916	0.0687745	0.144731	0.116018	0.0646509
TG 49:1|TG 16:0_17:0_16:1	0.0185569	0.0188707	0.0132936	0.0150237	0.011933	0.0940181	0	0.0469884	0	0	0	0	0	0	0	0
TG 49:2|TG 15:0_16:1_18:1	0.0709362	0.0631015	0.0551794	0.0623462	0.0547411	0.0562848	0	0.0471809	0	0	0	0	0	0	0	0
TG 49:3|TG 15:0_16:1_18:2	0.00952394	0.00994769	0.00832642	0.00659475	0.00760145	0.0261266	0.0249647	0.050089	0	0	0	0	0	0	0	0
TG 50:0|TG 16:0_16:0_18:0	0.216683	0.215016	0	0	0	7.66787	14.9353	14.4834	15.1885	23.3336	34.3786	7.016	7.03811	23.7427	14.1452	5.81675
TG 50:1|TG 16:0_16:0_18:1	0.0107822	0.0309326	0.00695937	0.0121275	0.0145564	0.176039	0.68032	0.496682	0.227555	0.327571	0.196884	0.0285918	0.0288863	0.0250261	0.0072518	0.043276
TG 50:2|TG 16:0_16:1_18:1	0	0.0335744	0.0254286	0.011791	0	0.166346	0.677759	0.610813	0.281834	0.325173	0.175319	0	0	0	0	0
TG 50:3|TG 16:1_16:1_18:1	0.00898641	0.0230158	0.00940448	0.00191212	0.009421	0.0761322	0.304944	0.280011	0.166757	0.132484	0.174657	0	0	0	0	0
TG 51:0|TG 16:0_17:0_18:0	0.00389662	0	0.00203653	0	0	0.0481605	0.0477846	0.105619	0.0247232	0.156974	0.257759	0.0628487	0.0577615	0.187177	0.10465	0.0483309
TG 51:0|TG 17:0_17:0_17:0	0.00643454	0.00282546	0	0.00354453	0	0.0668612	0.134295	0.126983	0.133569	0.203679	0.299715	0.058373	0.0618457	0.198631	0.125212	0.0485474
TG 51:1|TG 16:0_17:0_18:1	0.00887016	0.0170775	0.00924775	0.0128594	0.012512	0.0415822	0.0805152	0.0794904	0.0187192	0.0126507	0	0.0163567	0.00776466	0.0237363	0	0.0169956
TG 51:2|TG 17:0_16:1_18:1	0.0221215	0.023909	0.0256968	0.0143166	0.0180559	0.0378677	0.0489522	0.118153	0	0	0	0	0	0	0	0
TG 51:3|TG 16:1_17:1_18:1	0.00233425	0.00517735	0.00155639	0.00171495	0.000886352	0.0283764	0.0841567	0.0755382	0.0427031	0.0580506	0.0546298	0	0.00368359	0	0	0.000287357
TG 52:0|TG 16:0_18:0_18:0	0.123676	0.108605	0.00339724	0	0	4.85899	8.89901	8.21176	9.37925	13.5718	22.5895	4.85856	4.81093	15.1387	9.50347	3.81021
TG 52:1|TG 16:0_18:0_18:1	0.00386872	0.0133394	0	0.00553736	0.00372718	0.0712155	0.182586	0.147392	0.0907116	0.168867	0.194945	0.047142	0.0393144	0.0234592	0.0842191	0.0188947
TG 52:2|TG 16:0_18:1_18:1	0.0096095	0.0415966	0.00777018	0.00726789	0.0117727	0.192969	0.724207	0.503001	0.290406	0.411063	0.306697	0.0585324	0.0476804	0.199833	0.0796861	0.0616209
TG 52:3|TG 16:0_18:1_18:2	0.0106464	0.0379403	0.00947967	0.00427912	0.00460416	0.155062	0.63918	0.522958	0.337474	0.382168	0.535946	0.0359455	0.0332759	0.136098	0.0620419	0.045375
TG 52:4|TG 16:1_18:1_18:2	0.000822104	0.0115985	0.00321062	0	0	0.143417	0.558002	0.452565	0.369347	0.573085	0.840209	0.0890963	0.0903739	0.367831	0.175098	0.0786497
TG 54:5|TG 18:1_18:2_18:2	0.00721015	0.00969826	0.00501433	0.00706614	0.00504734	0.0864727	0.207552	0.108673	0.132696	0.387378	0.220912	0.0262916	0.0212948	0.117296	0.0345286	0.0244158
TG 54:6|TG 18:2_18:2_18:2	0.00793646	0.0102064	0.00775478	0.00757879	0.00614825	0.0624975	0.145886	0.118516	0.187258	0.288032	0.403416	0.0230289	0.012329	0.0475248	0.0220194	0.0156444
TG O-41:1|TG O-17:0_8:0_16:1	0	0.000935361	0.00161256	0	0	0.0641552	0.033945	0.0101082	0.019433	0.0393677	0.0530737	0.0113802	0	0.0273338	0.0142235	0.00927589
